# Supplementary material for: Preliminary Support for the Use of Motivational Interviewing to Improve Parent/Adult Caregiver Behavior for Obesity and Cancer Prevention
Source: Int J Environ Res Public Health. 2023 Mar 7;20(6):4726. doi: 10.3390/ijerph20064726 (PMC10048747; doi:10.3390/ijerph20064726)
Supplement: Supplementary file 1 [file ijerph-20-04726-s001.zip]

Archive with 2 entries (2 files):
- Supplementary Table S1 RDMI Use Among Parents and Adult Caregivers.pdf
- Supplementary Table S2 Logistic Regression for Prediction of Classification.pdf
